# Supplementary material for: High-efficiency RNA-based reprogramming of human primary fibroblasts
Source: Nat Commun. 2018 Feb 21;9:745. doi: 10.1038/s41467-018-03190-3 (PMC5821705; doi:10.1038/s41467-018-03190-3)
Supplement: Supplementary file 9 — Supplementary Data 1 [file 41467_2018_3190_MOESM9_ESM.xlsx]

## Sheet: Design Data
	Supplementary Data 1: Nanostring CodeSet details for gene expression profiling of the generated iPSCs.
	Customer Identifier	Accession	Targ Region	Target Sequence	Tm_CP	Tm_RP	Flags	Gene	PN(CP;RP)	NSID	Comments
1	ACTB	NM_001101.2	1011-1110	TGCAGAAGGAGATCACTGCCCTGGCACCCAGCACAATGAAGATCAAGATCATTGCTCCTCCTGAGCGCAAGTACTCCGTGTGGATCGGCGGCTCCATCCT	87	87	HK	ACTB	301013;201013	NM_001101.2:1010
2	G6PD	NM_000402.2	1156-1255	ACAACATCGCCTGCGTTATCCTCACCTTCAAGGAGCCCTTTGGCACTGAGGGTCGCGGGGGCTATTTCGATGAATTTGGGATCATCCGGGACGTGATGCA	83	83	HK	G6PD	304769;204769	NM_000402.2:1155
3	GAPDH	NM_002046.3	973-1072	CACTCCTCCACCTTTGACGCTGGGGCTGGCATTGCCCTCAACGACCACTTTGTCAAGCTCATTTCCTGGTATGACAACGAATTTGGCTACAGCAACAGGG	85	82	HK	GAPDH	335205;235205	NM_002046.3:972
4	SDHA	NM_004168.1	231-330	TGGAGGGGCAGGCTTGCGAGCTGCATTTGGCCTTTCTGAGGCAGGGTTTAATACAGCATGTGTTACCAAGCTGTTTCCTACCAGGTCACACACTGTTGCA	82	80	HK	SDHA	302118;202118	NM_004168.1:230	also targets SDHAP1&2 (NR_003265 & NR_003264)@95%
5	TUBB	NM_178014.2	321-420	TGGTGGATCTAGAACCTGGGACCATGGACTCTGTTCGCTCAGGTCCTTTTGGCCAGATCTTTAGACCAGACAACTTTGTATTTGGTCAGTCTGGGGCAGG	82	81	HK	TUBB	302897;202897	NM_178014.2:320
6	POU5F1 (OCT4)	NM_002701.4	1226-1325	AAGTTCTTCATTCACTAAGGAAGGAATTGGGAACACAAAGGGTGGGGGCAGGGGAGTTTGGGGCAACTGGTTGGAGGGAAGGTGAAGTTCAATGATGCTC	78	82		POU5F1	308193;208193	NM_002701.4:1225	also targets POU5F1B NM_001159542.1 @99%
7	SOX2	NM_003106.2	152-251	CTTAAGCCTTTCCAAAAAATAATAATAACAATCATCGGCGGCGGCAGGATCGGCCAGAGGAGGAGGGAAGCGCTTTTTTTGATCCTGATTCCAGTTTGCC	78	81		SOX2	327661;227661	NM_003106.2:151
8	LIN28A	NM_024674.4	1961-2060	GCCACAGGGTGTGTGTGTGTTTGTAAAACTAGAGTTGCTAAGGATAAGTTTAAAGACCAATACCCCTGTACTTAATCCTGTGCTGTCGAGGGATGGATAT	79	84		LIN28A	311664;211664	NM_024674.4:1960
9	PRDM14	NM_024504.2	1221-1320	TTGCTGTGCAGTGTCAAGGGCATATATTTTATGAGAGCTGCAAAGAGATCCATCAGAACCAAGAGCTCCTTGTGTGGTATGGAGACTGCTATGAGAAATT	80	84		PRDM14	360671;260671	NM_024504.2:1220
10	SALL4	NM_020436.3	3225-3324	CCTCACTTCCTGGAAGAAAACAAGATTGCGGTCAGCTAAGGGAGAACTTGCGTGGAAGGAGCAATGCAGACACAGTGAAATCTCTAGAATCTGCTTTGTT	83	82		SALL4	375417;275417	NM_020436.3:3224
11	DNMT3B	NM_175850.1	1951-2050	CGAAGGCGGCCCATTCGAGTCCTGTCATTGTTTGATGGCATCGCGACAGGCTACCTAGTCCTCAAAGAGTTGGGCATAAAGGTAGGAAAGTACGTCGCTT	83	82		DNMT3B	311812;211812	NM_175850.1:1950
12	TERT	NM_198253.1	2571-2670	GGCTTCAAGGCTGGGAGGAACATGCGTCGCAAACTCTTTGGGGTCTTGCGGCTGAAGTGTCACAGCCTGTTTCTGGATTTGCAGGTGAACAGCCTCCAGA	83	83		TERT	301765;201765	NM_198253.1:2570
13	FGF7	NM_002009.3	191-290	GAAAGGCTCAAGTTGCACCAGGCAGACAACAGACATGGAATTCTTATATATCCAGCTGTTAGCAACAAAACAAAAGTCAAATAGCAAACAGCGTCACAGC	83	84		FGF7	320395;220395	NM_002009.3:190
14	COL6A2	NM_001849.2	1926-2025	TCGTCATCGACAGCTCCGAGAGCATTGGGTACACCAACTTCACACTGGAGAAGAACTTCGTCATCAACGTGGTCAACAGGCTGGGTGCCATCGCTAAGGA	82	81		COL6A2	302836;202836	NM_001849.2:1925
	HK - housekeeping gene
