# Supplementary material for: High-efficiency RNA-based reprogramming of human primary fibroblasts
Source: Nat Commun. 2018 Feb 21;9:745. doi: 10.1038/s41467-018-03190-3 (PMC5821705; doi:10.1038/s41467-018-03190-3)
Supplement: Supplementary file 10 — Supplementary Data 2 [file 41467_2018_3190_MOESM10_ESM.xlsx]

## Sheet: Design Data
	Supplementary Data 2: Nanostring CodeSet details for the time course gene expression experiment.
	Customer Identifier	Accession	Targ Region	Target Sequence	Tm_CP	Tm_RP	Flags	Gene	PN(CP;RP)	NSID	Comments
1	ALAS1	NM_000688.4	1616-1715	GGGGATCGGGATGGAGTCATGCCAAAAATGGACATCATTTCTGGAACACTTGGCAAAGCCTTTGGTTGTGTTGGAGGGTACATCGCCAGCACGAGTTCTC	80	82	HK	ALAS1	304770;204770	NM_000688.4:1615
2	PGK1	NM_000291.2	1031-1130	GCAAGAAGTATGCTGAGGCTGTCACTCGGGCTAAGCAGATTGTGTGGAATGGTCCTGTGGGGGTATTTGAATGGGAAGCTTTTGCCCGGGGAACCAAAGC	83	82	HK	PGK1	304768;204768	NM_000291.2:1030
3	RPL19	NM_000981.3	316-415	CCAATGCCCGAATGCCAGAGAAGGTCACATGGATGAGGAGAATGAGGATTTTGCGCCGGCTGCTCAGAAGATACCGTGAATCTAAGAAGATCGATCGCCA	84	81	HK	RPL19	302786;202786	NM_000981.3:315	also targets NR_026660 ribosomal protein L19 pseudogene 12 @97%
4	RPLP0	NM_001002.3	251-350	CGAAATGTTTCATTGTGGGAGCAGACAATGTGGGCTCCAAGCAGATGCAGCAGATCCGCATGTCCCTTCGCGGGAAGGCTGTGGTGCTGATGGGCAAGAA	80	82	HK	RPLP0	304781;204781	NM_001002.3:250
5	GUSB	NM_000181.1	1351-1450	CGGTCGTGATGTGGTCTGTGGCCAACGAGCCTGCGTCCCACCTAGAATCTGCTGGCTACTACTTGAAGATGGTGATCGCTCACACCAAATCCTTGGACCC	82	81	HK	GUSB	300976;200976	NM_000181.1:1350
6	POU5F1 (OCT4)	NM_002701.4	1226-1325	AAGTTCTTCATTCACTAAGGAAGGAATTGGGAACACAAAGGGTGGGGGCAGGGGAGTTTGGGGCAACTGGTTGGAGGGAAGGTGAAGTTCAATGATGCTC	78	82		POU5F1	308193;208193	NM_002701.4:1225	targets 3' UTR - also targets POU5F1B NM_001159542.1 @99%
7	NANOG	NM_024865.2	68-167	TGCAGGCAACTCACTTTATCCCAATTTCTTGATACTTTTCCTTCTGGAGGTCCTATTTCTCTAACATCTTCCAGAAAAGTCTTAAAGCTGCCTTAACCTT	75	74		NANOG	366332;266332	NM_024865.2:67	targets 5' UTR
8	SOX2	NM_003106.2	152-251	CTTAAGCCTTTCCAAAAAATAATAATAACAATCATCGGCGGCGGCAGGATCGGCCAGAGGAGGAGGGAAGCGCTTTTTTTGATCCTGATTCCAGTTTGCC	78	81		SOX2	327661;227661	NM_003106.2:151	targets 5' UTR
9	LIN28A	NM_024674.4	1961-2060	GCCACAGGGTGTGTGTGTGTTTGTAAAACTAGAGTTGCTAAGGATAAGTTTAAAGACCAATACCCCTGTACTTAATCCTGTGCTGTCGAGGGATGGATAT	79	84		LIN28A	311664;211664	NM_024674.4:1960	targets 3' UTR
10	GDF3	NM_020634.1	956-1055	GCTCCAATTATGCTTTCATGCAAGCCCTGATGCATGCCGTTGACCCAGAGATCCCCCAGGCTGTGTGTATCCCCACCAAGCTGTCTCCCATTTCCATGCT	81	82		GDF3	308202;208202	NM_020634.1:955
11	DPPA2	NM_138815.2	626-725	CTTACCCTGAACAACGGCAAGATATGCCTGAAATGTCACAAGAGACCAGATTACAGCGATGTTCGAGGAAACGCAAGGCAGTGACCAAGAGAGCAAGGCT	79	83		DPPA2	308210;208210	NM_138815.2:625
12	DPPA4	NM_018189.3	271-370	CCCCAGACCTCAGAAGAAGATACCAATCCCTCCATTACCTTCTAAACTGCCACCTGTTAATCTGATTCACCGGGACATTCTGCGGGCCTGGTGCCAACAA	79	82		DPPA4	308201;208201	NM_018189.3:270
13	DNMT3A	NM_022552.3	3836-3935	ACTGTACAACCCGACTTCATAATGGTGCTTTCAAACAGCGAGATGAGTAAAAACATCAGCTTCCACGTTGCCTTCTGCGCAAAGGGTTTCACCAAGGATG	81	82		DNMT3A	341255;241255	NM_022552.3:3835	best isoform coverage possible - 1 non-overlapping variant
14	DNMT3B	NM_175850.1	1951-2050	CGAAGGCGGCCCATTCGAGTCCTGTCATTGTTTGATGGCATCGCGACAGGCTACCTAGTCCTCAAAGAGTTGGGCATAAAGGTAGGAAAGTACGTCGCTT	83	82		DNMT3B	311812;211812	NM_175850.1:1950
15	DNMT3L	NM_013369.2	1051-1150	AGTCCGGGTGCTGTCCCTTTTTGAAGACATCAAGAAAGAGCTGACGAGTTTGGGCTTTTTGGAAAGTGGTTCTGACCCGGGACAACTGAAGCATGTGGTT	82	84		DNMT3L	330926;230926	NM_013369.2:1050
16	PRDM14	NM_024504.2	1221-1320	TTGCTGTGCAGTGTCAAGGGCATATATTTTATGAGAGCTGCAAAGAGATCCATCAGAACCAAGAGCTCCTTGTGTGGTATGGAGACTGCTATGAGAAATT	80	84		PRDM14	360671;260671	NM_024504.2:1220
17	SALL4	NM_020436.3	1846-1945	AGATGCATTATCGCACCCACACCGGGGAGAGACCGTTCCAGTGTAAGATCTGTGGCCGAGCCTTTTCTACCAAAGGTAACCTGAAGACACACCTTGGGGT	84	84		SALL4	331602;231602	NM_020436.3:1845
18	UTF1	NM_003577.2	329-428	AGCAGGTGCGCCGCACCCCCGCGCAGTGCCGCCGCCGCTACAAGTTCCTTAAAGACAAGTTTCGCGAGGCGCACGGCCAGCCGCCCGGGCCCTTCGACGA	84	84		UTF1	308209;208209	NM_003577.2:328
19	NR5A2	NM_003822.3	3821-3920	ATGAAGGGTACACATTAGGTAAGCTGGGCGTTGACTCATGCGCAGTCTCAGTCACCCGTGTTATCTTCGTGGCTCAAAGGACAATGCAAAATCGCCGATC	84	81		NR5A2	311768;211768	NM_003822.3:3820
20	NR6A1	NM_033335.2	971-1070	GCCGACGAGCTGCTCTTTAGGCAGATTGCCTGGATCAAGAAACTGCCTTTCTTCTGCGAGCTCTCAATCAAGGATTACACGTGCCTCTTGAGCTCTACGT	83	82		NR6A1	311669;211669	NM_033335.2:970
21	TRIM71	NM_001039111.1	2081-2180	ACAATCATCGCATCCAGATCTTCACGTTCGAGGGCCAGTTCCTCCTCAAGTTTGGTGAGAAAGGAACCAAGAATGGGCAGTTCAACTACCCTTGGGATGT	81	84		TRIM71	349860;249860	NM_001039111.1:2080
22	LEFTY1	NM_020997.2	1406-1505	GCACTATATTCTAAGCACTTACATGTGGAGATACTGTAACCTGAGGGCAGAAAGCCCAATGTGTCATTGTTTACTTGTCCTGTCACTGGATCTGGGCTAA	83	79		LEFTY1	311657;211657	NM_020997.2:1405
23	LEFTY2	NM_003240.2	1284-1383	AGTGCTCCTGTGTGACCTTCGCCCTGTGTCCTTCCATTTCCTGTCTTTCCCGTCCATCACCCATCCTAAGCACTTACGTGAGTAAATAATGCAGCTCAGA	79	82		LEFTY2	311694;211694	NM_003240.2:1283
24	CDC20	NM_001255.2	431-530	GGAACATCAGAAAGCCTGGGCTTTGAACCTGAACGGTTTTGATGTAGAGGAAGCCAAGATCCTTCGGCTCAGTGGAAAACCACAAAATGCGCCAGAGGGT	78	80		CDC20	309104;209104	NM_001255.2:430
25	CDK4	NM_000075.2	1056-1155	ACTTTTAACCCACACAAGCGAATCTCTGCCTTTCGAGCTCTGCAGCACTCTTATCTACATAAGGATGAAGGTAATCCGGAGTGAGCAATGGAGTGGCTGC	79	81		CDK4	301685;201685	NM_000075.2:1055
26	CCNA2 (Cyclin A2)	NM_001237.2	1211-1310	CGGGACAAAGCTGGCCTGAATCATTAATACGAAAGACTGGATATACCCTGGAAAGTCTTAAGCCTTGTCTCATGGACCTTCACCAGACCTACCTCAAAGC	78	78		CCNA2	300109;200109	NM_001237.2:1210
27	CCNE1 (Cyclin E1)	NM_001238.1	1636-1735	CCTCCAGACACCAGTGCGTGCTCCCGATGCTGCTATGGAAGGTGCTACTTGACCTAAGGGACTCCCACAACAACAAAAGCTTGAAGCTGTGGAGGGCCAC	82	82		CCNE1	301696;201696	NM_001238.1:1635
28	CDKN1C (p57)	NM_000076.2	1606-1705	TGTCCAGGCGTGGACCGCTCTGCCACGCACTAGCTCGGTTATTGGTTATGCCAAAGGCACTCTCCATCTCCCACATCTGGTTATTGACAAGTGTAACTTT	84	79		CDKN1C	316746;216746	NM_000076.2:1605
29	CDKN1A (p21)	NM_000389.2	1976-2075	CATGTGTCCTGGTTCCCGTTTCTCCACCTAGACTGTAAACCTCTCGAGGGCAGGGACCACACCCTGTACTGTTCTGTGTCTTTCACAGCTCCTCCCACAA	80	82		CDKN1A	301227;201227	NM_000389.2:1975
30	IFNA1	NM_024013.1	586-685	ATCCCTCTCTTTATCAACAAACTTGCAAGAAAGATTAAGGAGGAAGGAATAACATCTGGTCCAACATGAAAACAATTCTTATTGACTCATACACCAGGTC	79	78		IFNA1	314884;214884	NM_024013.1:585	xhybs with INFA13 (NM_006900) - hits @ 100%
31	IFNB1	NM_002176.2	611-710	ACAGACTTACAGGTTACCTCCGAAACTGAAGATCTCCTAGCCTGTGCCTCTGGGACTGGACAATTGCTTCAAGCATTCTTCAACCAGCAGATGCTGTTTA	83	77		IFNB1	301681;201681	NM_002176.2:610
32	DDX58 (RIGI)	NM_014314.3	2131-2230	CTGGCATATTGACTGGACGTGGCAAAACAAATCAGAACACAGGAATGACCCTCCCGGCACAGAAGTGTATATTGGATGCATTCAAAGCCAGTGGAGATCA	79	80		DDX58	301746;201746	NM_014314.3:2130
33	IFIT1	NM_001548.3	1441-1540	GAGAAAGGCATTAGATCTGGAAAGCTTGAGCCTCCTTGGGTTCGTCTACAAATTGGAAGGAAATATGAATGAAGCCCTGGAGTACTATGAGCGGGCCCTG	79	81		IFIT1	306916;206916	NM_001548.3:1440
34	OAS1	NM_001032409.1	806-905	CTCCTGACGGTCTATGCTTGGGAGCGAGGGAGCATGAAAACACATTTCAACACAGCCCAGGGATTTCGGACGGTCTTGGAATTAGTCATAAACTACCAGC	84	83		OAS1	341472;241472	NM_001032409.1:805
35	TET1	NM_030625.2	4376-4475	AATGCCAATCAGAAAGCCCATCCTTTGACCCAGCCCTCCTCTCCACCTAACCAGTGTGCTAACGTGATGGCAGGCGATGACCAAATACGGTTTCAGCAGG	81	82		TET1	310714;210714	NM_030625.2:4375
36	ASF1A	NM_014034.2	351-450	AGGTGAACAATGTAGTGGTGCTGGATAACCCTTCTCCTTTCTACAACCCGTTCCAGTTCGAGATCACCTTCGAGTGCATCGAGGACCTGTCTGAAGACTT	78	81		ASF1A	309069;209069	NM_014034.2:350
37	E2F1	NM_005225.1	936-1035	CCAGCTCCAAGCCGTGGACTCTTCGGAGAACTTTCAGATCTCCCTTAAGAGCAAACAAGGCCCGATCGATGTTTTCCTGTGCCCTGAGGAGACCGTAGGT	80	82		E2F1	301733;201733	NM_005225.1:935
38	E2F2	NM_004091.2	3606-3705	TCAGGGACCCTGTGTAGGATCTCGTTTGTGGTGAGTGGGCTGCTCTGAGGTCTCCACTGGGCTGCCATTTAGCCATGTGCCATCTCTGAAGTCAGAGGTG	82	82		E2F2	305832;205832	NM_004091.2:3605
39	Exo-mod-RNAs	exoRNA_03.1	9-108	CTGCGGGGCTTGCCTTCTGGCCATGCCCTTCTTCTCTCCCTTGCACCTGTACCTCTTGGTCTTTGAATAAAGCCTGAGTAGGAAGA	83	80			300085900;200085900	exoRNA_03.1:8	targets 3' exo UTR
	HK - housekeeping gene
